# Supplementary material for: The Use of the Gliding Arc Plasma Technique to Deposit Fe or Mn Oxides on Fibrous Ceramic Supports for Reactions of Environmental Interest
Source: Materials (Basel). 2025 Dec 5;18(24):5479. doi: 10.3390/ma18245479 (PMC12734582; doi:10.3390/ma18245479)
Supplement: Supplementary file 1 [file materials-18-05479-s001.zip]

Archive with 1 entries (1 files):
- materials-3981392-supplementary.pdf
